# Supplementary material for: Styrylpyrones from Phellinus linteus Mycelia Alleviate Non-Alcoholic Fatty Liver by Modulating Lipid and Glucose Metabolic Homeostasis in High-Fat and High-Fructose Diet-Fed Mice
Source: Antioxidants (Basel). 2022 Apr 30;11(5):898. doi: 10.3390/antiox11050898 (PMC9137645; doi:10.3390/antiox11050898)
Supplement: Supplementary file 1 [file antioxidants-11-00898-s001.zip]

Archive with 1 entries (1 files):
- antioxidants-1711658-SI.pdf
